# Supplementary material for: Historic samples reveal loss of wild genotype through domestic chicken introgression during the Anthropocene
Source: PLoS Genet. 2023 Jan 19;19(1):e1010551. doi: 10.1371/journal.pgen.1010551 (PMC9851510; doi:10.1371/journal.pgen.1010551)
Supplement: S1 Table — (XLSX) [file pgen.1010551.s008.xlsx]

## Sheet: Sheet1
Voucher number and holding institution	Collection date	Collection locality	Taxon
ZRC 3.1615	1918-03-18	Da Ban, S Vietnam	Gallus gallus gallus
ZRC 3.1616	1918-06-01	Trang Bom, Saigon, S Vietnam	Gallus gallus gallus
ZRC 3.1617	1918-06-01	Trang Bom, Saigon, S Vietnam	Gallus gallus gallus
ZRC 3.1618	1918-06-06	Trang Bom, Saigon, S Vietnam	Gallus gallus gallus
ZRC 3.1619	1916-04-15	Chiengmai, N Thailand; 850ft	Gallus gallus spadiceus
ZRC 3.1622	1916-10-13	Lat Bua Khao, E Thailand	Gallus gallus spadiceus
ZRC 3.1640	1919-03-13	Tasan, Chumphon, P Thailand	Gallus gallus spadiceus
ZRC 3.1642	1919-03-13	Tasan, Chumphon, P Thailand	Gallus gallus spadiceus
ZRC 3.1643	1919-03-14	Tasan, Chumphon, P Thailand	Gallus gallus spadiceus
ZRC 3.1644	1919-03-18	Tasan, Chumphon, P Thailand	Gallus gallus spadiceus
ZRC 3.1648	1919-03-19	Tasan, Chumphon, P Thailand	Gallus gallus spadiceus
ZRC 3.1651	1919-03-19	Tasan, Chumphon, P Thailand	Gallus gallus spadiceus
ZRC 3.1653	1931-12-12	Khlong Yai, SE Thailand	Gallus gallus gallus
ZRC 3.1656	1911-10-31	Pelarit, Perlis	Gallus gallus spadiceus
ZRC 3.1658	1909-07-10	Temengor, Perak	Gallus gallus spadiceus
ZRC 3.1659	1909-09-17	Pangkor Besar I., Dindings, Perak	Gallus gallus spadiceus
ZRC 3.1660	1910-02-13	Slim, Perak	Gallus gallus spadiceus
ZRC 3.1662	1918-07-20	Tanjong Hantu, Dindings, Perak	Gallus gallus spadiceus
ZRC 3.1663	1918-07-20	Tanjong Hantu, Dindings, Perak	Gallus gallus spadiceus
ZRC 3.1665	1916-03-28	Sodong Jerok, Idjeu Massif, nr. Banjoewangi, E Java; 3900ft	Gallus gallus bankiva
ZRC 3.1668	1916-04-10	Ongop Ongop, Idjeu Massif, nr. Banjoewangi, E Java; 5700ft	Gallus gallus bankiva
ZRC 3.1669	1916-02-08	Cibodas, Gedeh, W Java; 4500ft	Gallus gallus bankiva
ZRC 3.1672	1920-03-08	Wynkoops Bay, W Java; 100ft ,6ø 58' S ,106ø 32" E	Gallus gallus bankiva
ZRC 3.1677	1907-02-15	India	Gallus gallus murghi
ZRC 3.1678	1918-01-18	India	Gallus gallus murghi
ZRC 3.1679	1918	India	Gallus gallus murghi
ZRC 3.1680	1922-12-12	India	Gallus gallus murghi
NHMUK 1889.5.10.1982	1874	Sikkim, India	Gallus gallus murghi
NHMUK 1889.5.10.1969	1876	Native Sikkim, India	Gallus gallus murghi
NHMUK 1928.6.26.1768	1928	Phuqui, North Annam, Vietnam	Gallus gallus jabouillei
NHMUK 1928.6.26.1769	1928	Phuqui, North Annam, Vietnam	Gallus gallus jabouillei
NHMUK 1929.3.16.74	1928	Mountain Tjareme (Tjermai), Java	Gallus gallus bankiva
NHMUK 1929.3.16.75	1928	Mountain Tjareme (Tjermai), Java	Gallus gallus bankiva
NHMUK 1932.5.14.8	1931	Tha Teng Distr., Laos, French Indochina (Vietnam)	Gallus gallus gallus
NHMUK 1932.5.14.9	1931	Tha Teng Distr., Laos, French Indochina (Vietnam)	Gallus gallus gallus
NHMUK 1924.12.22.307	1924	Umphang Distr., Siam (Thailand)	Gallus gallus spadiceus
NHMUK 1949.Whi.1.6240	1939	Taungoo District, Burma (Myanmar)	Gallus gallus spadiceus
NHMUK 1887.5.10.2014	1877	Malacca, Malay Peninsula, Malaysia	Gallus gallus spadiceus
NHMUK 1936.4.12.151	1910	Wellesley Prov., Penang, Malay Peninsula, Malaysia	Gallus gallus spadiceus
NHMUK 1936.4.12.96	1918	Telok Palas, Tongkah, probably Selangor, Malay Peninsula, Malaysia	Gallus gallus spadiceus
NHMUK 1889.5.10.2011	1879	Salang, Malay Peninsula, Malaysia	Gallus gallus spadiceus
NHMUK 1900.2.14.5	1898	Pahang, Malay Peninsula, Malaysia	Gallus gallus spadiceus
NHMUK 1905.2.1.225	1901	Biserat, Patani, probably Kedah, Malay Peninsula, Malaysia	Gallus gallus spadiceus
NHMUK 1905.2.1.220	1902	Sungkai, Perak, Malay Peninsula, Malaysia	Gallus gallus spadiceus
NHMUK 1905.2.1.119	1902	Sungkai, Perak, Malay Peninsula, Malaysia	Gallus gallus spadiceus
ZRC: Zoological Reference Collection of the Lee Kong Chian Natural History Museum at the National University of Singapore; NHMUK: Natural History Museum at Tring, UK.
