# Supplementary material for: Historic samples reveal loss of wild genotype through domestic chicken introgression during the Anthropocene
Source: PLoS Genet. 2023 Jan 19;19(1):e1010551. doi: 10.1371/journal.pgen.1010551 (PMC9851510; doi:10.1371/journal.pgen.1010551)
Supplement: S2 Table — Local chickens that do not confer to a breed are labelled as “village”. (XLSX) [file pgen.1010551.s009.xlsx]

## Sheet: Sheet1
Voucher number	Sample name (as shown in source, irrespective of spelling errors)	Breed name	Source	Wild or Domestic?
SRX6715081	Dulong Chicken	Village	Sichuan Agriculture University	Domestic
SRX6717795	Dulong Chicken	Village	Sichuan Agriculture University	Domestic
SRX5167895	WGS of Tibetan chicken: adult female blood	Village	Southwest Minzu University	Domestic
SRX5167894	WGS of Tibetan chicken: adult female blood	Village	Southwest Minzu University	Domestic
SRX3993586	DNAseq-of-Ethioian-Horro3-indigenous-chicken	Village	Lawal et al., 2018 [1]	Domestic
SRX3993585	DNAseq-of-Ethioian-Horro4-indigenous-chicken	Village	Lawal et al., 2018 [1]	Domestic
SRX3993581	DNAseq-of-Ethioian-Jarso2-indigenous-chicken	Village	Lawal et al., 2018 [1]	Domestic
SRX3993594	DNAseq-of-Ethioian-Jarso5-indigenous-chicken	Village	Lawal et al., 2018 [1]	Domestic
SRX3993591	DNAseq-of-Saudi-Arabian3-indigenous-chicken	Village	Lawal et al., 2018 [1]	Domestic
SRX3993597	DNAseq-of-Saudi-Arabian5-indigenous-chicken	Village	Lawal et al., 2018 [1]	Domestic
SRX3993575	DNAseq-of-Sri-Lankan2-indigenous-chicken	Village	Lawal et al., 2018 [1]	Domestic
SRX3993573	DNAseq-of-Sri-Lankan4-indigenous-chicken	Village	Lawal et al., 2018 [1]	Domestic
SRX3299129	DNA-seq of Gallus gallus: whole blood	Yeonsan Ogye	Sohn et al., 2018 [2]	Domestic
SRX3299128	DNA-seq of Gallus gallus: whole blood	Yeonsan Ogye	Sohn et al., 2018 [2]	Domestic
DRX083736	Illumina HiSeq 2500 paired end sequencing of SAMD00077894	Village	Ulfah et al., 2016 [3]	Domestic
DRX083735	Illumina HiSeq 2500 paired end sequencing of SAMD00077893	Village	Ulfah et al., 2016 [3]	Domestic
DRX083727	Illumina HiSeq 2500 paired end sequencing of SAMD00077885	Village	Ulfah et al., 2016 [3]	Domestic
DRX083726	Illumina HiSeq 2500 paired end sequencing of SAMD00077884	Village	Ulfah et al., 2016 [3]	Domestic
DRX083717	Illumina HiSeq 2500 paired end sequencing of SAMD00077875	Village	Ulfah et al., 2016 [3]	Domestic
DRX083715	Illumina HiSeq 2500 paired end sequencing of SAMD00077873	Village	Ulfah et al., 2016 [3]	Domestic
DRX083708	Illumina HiSeq 2500 paired end sequencing of SAMD00077866	Village	Ulfah et al., 2016 [3]	Domestic
DRX083707	Illumina HiSeq 2500 paired end sequencing of SAMD00077865	Village	Ulfah et al., 2016 [3]	Domestic
DRX083703	Illumina HiSeq 2500 paired end sequencing of SAMD00077861	Village	Ulfah et al., 2016 [3]	Domestic
DRX083702	Illumina HiSeq 2500 paired end sequencing of SAMD00077860	Village	Ulfah et al., 2016 [3]	Domestic
SRX2578635		Beijing Fatty	He et al., 2017 [4]	Domestic
SRX2578634		Beijing Fatty	He et al., 2017 [4]	Domestic
SRX1561301	Genome Resequencing of Tibetan chicken : blood from sample WL-E	Village	Zhang et al., 2016 [5]	Domestic
SRX1561295	Genome Resequencing of Tibetan chicken : blood from sample LD	Village	Zhang et al., 2016 [5]	Domestic
SRX1121841	Araucana Genome	Araucana	Oh et al., 2016 [6]	Domestic
SRX1121840	Araucana gnome	Araucana	Oh et al., 2016 [6]	Domestic
SRX1121838	Korean Domestic Chicken Genome	Village	Oh et al., 2016 [6]	Domestic
SRX1121837	Korean Domestic Chicken Genome	Village	Oh et al., 2016 [6]	Domestic
SRX1121835	white leghorn genome	White Leghorn	Oh et al., 2016 [6]	Domestic
SRX1121834	white leghorn genome	White Leghorn	Oh et al., 2016 [6]	Domestic
SRX511225	Dometication and adaption of Tibetan chicken	Village	Wang et al., 2015 [7]	Domestic
SRX511221	Dometication and adaption of Tibetan chicken	Village	Wang et al., 2015 [7]	Domestic
SRX511212	Dometication and adaption of Tibetan chicken	Village	Wang et al., 2015 [7]	Domestic
SRX511208	Dometication and adaption of Tibetan chicken	Village	Wang et al., 2015 [7]	Domestic
SRX511201	Dometication and adaption of Tibetan chicken	Village	Wang et al., 2015 [7]	Domestic
SRX511200	Dometication and adaption of Tibetan chicken	Village	Wang et al., 2015 [7]	Domestic
SRX286799	Taiwanese native chicken L2 genomic reads	Village	Fan et al., 2013 [8]	Domestic
SRX286798	Taiwanese native chicken L2 genomic reads	Village	Fan et al., 2013 [8]	Domestic
SRX286776	Silkie chicken genome sequencing	Silkie	Fan et al., 2013 [8]	Domestic
SRX286765	Silkie chicken genome sequencing	Silkie	Fan et al., 2013 [8]	Domestic
SAMN07428836	MIGS Eukaryotic sample from Bambusicola thoracicus	-	-	-
SAMN14814795	RJF65_M	-	Wu et al. 2020 [9]	Wild
SAMN14814788	RJF63_BV	-	Wu et al. 2020 [9]	Wild
SAMN14814791	RJF49_DE	-	Wu et al. 2020 [9]	Wild
SAMN14814790	RJF47_BV	-	Wu et al. 2020 [9]	Wild
SAMN14814804	RJF07	-	Wu et al. 2020 [9]	Wild
SAMN14814781	RJF35	-	Wu et al. 2020 [9]	Wild
SAMN14814784	RJF44	-	Wu et al. 2020 [9]	Wild
SAMN14814785	RJF45	-	Wu et al. 2020 [9]	Wild
SAMN14814821	WL01	White Layer	Wu et al. 2020 [9]	Domestic
SAMN14814822	WL02	White Layer	Wu et al. 2020 [9]	Domestic
SAMN14814824	WL04	White Layer	Wu et al. 2020 [9]	Domestic
SAMN14814825	WL05	White Layer	Wu et al. 2020 [9]	Domestic
SAMN14814813	BL01	Black Layer	Wu et al. 2020 [9]	Domestic
SAMN14814814	BL02	Black Layer	Wu et al. 2020 [9]	Domestic
SAMN14814820	S02	Silkie	Wu et al. 2020 [9]	Domestic
SAMN14814745	ZRC.3.1664	-	Wu et al. 2020 [9]	Wild
SAMN14814746	BMNH 1880.1.1.3247	-	Wu et al. 2020 [9]	Wild
Xcelris_174	Xcelris_174	-	Wang et al. 2020 [10]	Wild
Xcelris_175	Xcelris_175	-	Wang et al. 2020 [10]	Wild
Ypt2893_L3_I025	Ypt2893_L3_I025	-	Wang et al. 2020 [10]	Wild
Ypt2894	Ypt2894	-	Wang et al. 2020 [10]	Wild
Ypt3007	Ypt3007	-	Wang et al. 2020 [10]	Wild
Ypt3008	Ypt3008	-	Wang et al. 2020 [10]	Wild
Ypt3069	Ypt3069	-	Wang et al. 2020 [10]	Wild
Ypt3072	Ypt3072	-	Wang et al. 2020 [10]	Wild
References
1. Lawal RA, Al-Atiyat RM, Aljumaah RS, Silva P, Mwacharo JM, Hanotte O. Whole-genome resequencing of red junglefowl and indigenous village chicken reveal new insights on the genome dynamics of the species. Frontiers in Genetics. 2018;20(9):264.
2. Sohn JI, Nam K, Hong H, Kim JM, Lim D, Lee KT, et al. Whole genome and transcriptome maps of the entirely black native Korean chicken breed Yeonsan Ogye. GigaScience. 2018;7(7):giy086.
3. Ulfah M, Kawahara-Miki R, Farajalllah A, Muladno M, Dorshorst B, Martin A, et al. Genetic features of red and green junglefowls and relationship with Indonesian native chickens Sumatera and Kedu Hitam. BMC Genomics. 2016;17(1):1-9.
4. He C, Chen Y, Yang K, Zhai Z, Zhao W, Liu S, et al.. Genetic pattern and gene localization of polydactyly in Beijing fatty chicken. PLoS One. 2017;12(5):e0176113.
5. Zhang Q, Gou W, Wang X, Zhang Y, Ma J, Zhang H, et al. Genome resequencing identifies unique adaptations of Tibetan chickens to hypoxia and high-dose ultraviolet radiation in high-altitude environments. Genome Biology and Evolution. 2016;8(3):765-776.
6. Oh D, Son B, Mun S, Oh MH, Oh S, Ha J, et al. Whole genome re-sequencing of three domesticated chicken breeds. Zoological Science. 2016;33(1):73-77.
7. Wang MS, Li Y, Peng MS, Zhong LI, Wang ZJ, Li QY, et al. Genomic analyses reveal potential independent adaptation to high altitude in Tibetan chickens. Molecular Biology and Evolution. 2015 Jul 1;32(7):1880-9.
8. Fan WL, Ng CS, Chen CF, Lu MY, Chen YH, Liu CJ, et al. Genome-wide patterns of genetic variation in two domestic chickens. Genome Biology and Evolution. 2013;5(7):1376-1392.
9. Wu MY, Low GW, Forcina G, van Grouw H, Lee BP, Oh RR, et al. Historic and modern genomes unveil a domestic introgression gradient in a wild red junglefowl population. Evolutionary Applications. 2020;13(9):2300-2315.
10. Wang MS, Thakur M, Peng MS, Jiang Y, Frantz LA, Li M, et al. 863 genomes reveal the origin and domestication of chicken. Cell Research. 2020;30(8):693-701.
