# Supplementary material for: Historic samples reveal loss of wild genotype through domestic chicken introgression during the Anthropocene
Source: PLoS Genet. 2023 Jan 19;19(1):e1010551. doi: 10.1371/journal.pgen.1010551 (PMC9851510; doi:10.1371/journal.pgen.1010551)
Supplement: S3 Table — (XLSX) [file pgen.1010551.s010.xlsx]

## Sheet: Sheet1
Population	D	JackKnife-D	Variance (JK-D)	Z	p-value	Number of ABBA SNPs	Number of BABA SNPs	Number of Blocks
Entire Range	0.08102	0.08102	4e-06	41.6927	0	248806	211511	270
Northern Range	0.127223	0.127223	5e-06	55.8148	0	258521	200166	254
North Thailand & Myanmar	0.122199	0.122199	7e-06	47.1664	0	252663	197636	250
Southern range	0.071106	0.071106	4e-06	35.5695	0	245593	212985	270
Singapore & nearby areas	0.068362	0.068362	4e-06	32.4621	0	236239	206006	263
