# Supplementary material for: Historic samples reveal loss of wild genotype through domestic chicken introgression during the Anthropocene
Source: PLoS Genet. 2023 Jan 19;19(1):e1010551. doi: 10.1371/journal.pgen.1010551 (PMC9851510; doi:10.1371/journal.pgen.1010551)
Supplement: S4 Table — Comparison of two datasets–(1) Using all domestic samples based on 143,526 SNPs; and (2) using only commercial farm breeds based on 422,985 SNPs. Only the top 15 chromosomes (Chr 1, 2, 3, 4, 5, 6, 7, 8, 9, 10, 12, 13, 14, 16, 20) were included in the calculations. (XLSX) [file pgen.1010551.s011.xlsx]

## Sheet: Sheet1
Sample	All domestic samples				Only commercial breeds
	% of historic snps	% of domestic snps	Shared ancestry	% of genome affected by domestic introgresion	% of historic snps	% of domestic snps	Shared ancestry	% of genome affected by domestic introgresion
RJF07	2.87613	97.119	0	97.119	25.456	28.7883	37.7432	66.5315
RJF35	53.0134	46.9817	0	46.9817	58.8598	10.8855	22.2419	33.1274
RJF44	5.09315	94.902	0	94.902	51.5763	8.69085	31.7203	40.4111
RJF45	32.962	67.0332	0	67.0332	48.9696	16.5018	26.5161	43.0179
RJF47_BV	75.3787	24.6164	0	24.6164	74.1416	6.7591	11.0867	17.8458
RJF49_DE	87.2574	12.7378	0	12.7378	85.3614	1.45986	5.16614	6.626
RJF63_BV	92.4543	7.54079	0	7.54079	85.6409	1.8386	4.50796	6.34656
RJF65_M	94.9702	5.02487	0	5.02487	90.0916	1.86295	0.0328617	1.89581
ypt2893	7.21681	92.7783	0	92.7783	37.4952	13.0896	41.4027	54.4923
ypt2894	16.1678	83.8273	0	83.8273	58.8085	4.86329	28.3157	33.179
174	4.23408	95.761	0	95.761	60.1513	8.9762	22.8597	31.8359
ypt3008	16.659	83.3257	0.0104511	83.3362	60.7828	7.79602	23.4086	31.2046
ypt3007	11.5254	88.4697	0	88.4697	43.1592	14.4965	34.3317	48.8282
ypt3069	8.12814	91.867	0	91.867	49.4668	8.41141	34.1092	42.5206
ypt3072	5.05205	92.6334	0.0104511	92.6439	22.537	18.2103	51.2401	69.4504
