# Supplementary material for: Historic samples reveal loss of wild genotype through domestic chicken introgression during the Anthropocene
Source: PLoS Genet. 2023 Jan 19;19(1):e1010551. doi: 10.1371/journal.pgen.1010551 (PMC9851510; doi:10.1371/journal.pgen.1010551)
Supplement: S5 Table — (XLSX) [file pgen.1010551.s012.xlsx]

## Sheet: Sheet1
Branch/taxa under selection (uncorrected p)	Branch/taxa under selection (corrected p)	uncorrected p-value	corrected p-value	Gene
Branch to (domestics, spadiceus)	-	0.03221	-	CERKL
Branch to entire Gallus clade	Branch to entire Gallus clade	0.0005	0.0106	MCFD2
Branch to entire Gallus clade	Branch to entire Gallus clade	2e-05	0.00041	ASAP2
gallus	gallus	0.00029	0.00676	CILK1
jabouille	jabouille	0.00187	0.04113
Branch to entire Gallus clade	-	0.04261	-	SLC3A1
Branch to entire Gallus clade	Branch to entire Gallus clade	0	0	RSRC2
Branch to entire Gallus clade	Branch to entire Gallus clade	0	0	GNPTAB
Branch to entire Gallus clade	Branch to entire Gallus clade	0.00179	0.04126	STOX1
Branch to entire Gallus clade	-	0.03857	-	CEP135
jabouille	-	0.0369	-	FGB
Branch to entire Gallus clade	Branch to entire Gallus clade	0.00175	0.04019	FGG
Branch to entire Gallus clade	Branch to entire Gallus clade	3e-05	0.00068	LOC101793952
Branch to entire Gallus clade	-	0.02059	-	SLC15A1
Branch to entire Gallus clade	Branch to entire Gallus clade	0	0	DPH6
Branch to entire Gallus clade	Branch to entire Gallus clade	5e-05	0.00109	GPATCH2
gallus	gallus	0	0
bankiva	bankiva	0	0
Branch to entire Gallus clade	-	0.00452	-	REPS1
bankiva	bankiva	1e-05	0.00029	SHPRH
murghi	murghi	0.00097	0.01947	ADGB
murghi	-	0.03571	-	DYNC2H1
domestics	-	0.00626	-
domestics	-	0.02783	-	SLTM
jabouille	-	0.02717	-	GSPT1
murghi	-	0.02713	-
Branch to entire Gallus clade	-	0.02919	-	TMC5
jabouille	-	0.03194	-
murghi	-	0.00319	-
Branch to entire Gallus clade	Branch to entire Gallus clade	0	0	GALC
Branch to entire Gallus clade	Branch to entire Gallus clade	0	0	RAB28
Branch to entire Gallus clade	Branch to entire Gallus clade	0	0	VRK3
Branch to entire Gallus clade	Branch to entire Gallus clade	0	3e-05	SNX29
Branch to entire Gallus clade	-	0.01144	-	TRMT44
Branch to entire Gallus clade	-	0.00211	-	ZFYVE9
Branch to entire Gallus clade	Branch to entire Gallus clade	0	0	USP45
Branch to entire Gallus clade	Branch to entire Gallus clade	0.00033	0.00692	EPB41L2
Branch to entire Gallus clade	Branch to entire Gallus clade	0.00193	0.04827	TBC1D32
Branch to entire Gallus clade	Branch to entire Gallus clade	0.00148	0.03284	AHI1
Branch to entire Gallus clade	Branch to entire Gallus clade	0	0	NAPG
Branch to entire Gallus clade	Branch to entire Gallus clade	0	2e-05	ACOX3
Branch to entire Gallus clade	-	0.02814	-	SETDB2
jabouille	-	0.01893	-
gallus	-	0.01135	-
Branch to entire Gallus clade	Branch to entire Gallus clade	0	0	TRAK1
domestics	domestics	0	0	C2CD5
Branch to entire Gallus clade	Branch to entire Gallus clade	0	0	NCAM2
Branch to entire Gallus clade	Branch to entire Gallus clade	0	0	VRK2
Branch to entire Gallus clade	Branch to entire Gallus clade	0	0	HAO1
Branch to entire Gallus clade	-	0.00936	-	DAP
Branch to entire Gallus clade	Branch to entire Gallus clade	0.0001	0.00217	LGI2
Branch to entire Gallus clade	-	0.04493	-	CCDC149
Branch to entire Gallus clade	Branch to entire Gallus clade	0	0	LCORL
spadiceus	-	0.00897	-	TMEM128
gallus	-	0.00897	-
Branch to entire Gallus clade	-	0.0376	-	SGCZ
Branch to entire Gallus clade	-	0.01164	-	CFAP97
Branch to entire Gallus clade	-	0.02233	-
Branch to entire Gallus clade	-	0.03854	-	SNX25
Branch to entire Gallus clade	-	0.03433	-	PSMB4
Branch to entire Gallus clade	Branch to entire Gallus clade	0	0	VPS13A
jabouille	-	0.00731	-
Branch to entire Gallus clade	-	0.02139	-	TXNIP
Branch to (murghi, jabouille, gallus, (domestics, spadiceus))	-	0.01392	-
Branch to entire Gallus clade	Branch to entire Gallus clade	0	0	NEMP1
Branch to entire Gallus clade	-	0.00594	-	HEATR1
jabouille	-	0.0081	-	TARBP1
Branch to entire Gallus clade	-	0.03754	-	DENND4C
Branch to entire Gallus clade	Branch to entire Gallus clade	0.00155	0.03411	ARID2
domestics	-	0.01609	-	GPATCH8
domestics	-	0.01432	-	CAPS2
spadiceus	-	0.00637	-	ZNF469
Branch to entire Gallus clade	Branch to entire Gallus clade	0.00013	0.00283	TPK1
jabouille	-	0.00275	-	PECR
Branch to entire Gallus clade	Branch to entire Gallus clade	0.00026	0.00592	OTOGL
Branch to entire Gallus clade	Branch to entire Gallus clade	0	0	PDHX
Branch to entire Gallus clade	Branch to entire Gallus clade	0.00014	0.0036	WHSC1L1
Branch to entire Gallus clade	-	0.01099	-	PLAT
Branch to entire Gallus clade	-	0.0167	-	TACC1
spadiceus	-	0	-	TMEM266
Branch to entire Gallus clade	-	0.01626	-	RUFY3
Branch to entire Gallus clade	Branch to entire Gallus clade	0	0	KIAA0825
Branch to entire Gallus clade	-	0.00907	-	TYW3
Branch to entire Gallus clade	-	0.03844	-	INO80B
Branch to entire Gallus clade	Branch to entire Gallus clade	0	0	ESRP2
Branch to entire Gallus clade	Branch to entire Gallus clade	0	0	SLC38A8
Branch to entire Gallus clade	Branch to entire Gallus clade	0	0	PSEN1
Branch to entire Gallus clade	-	0.00314	-	CARS
Branch to entire Gallus clade	-	0.04738	-	GPR143
Branch to (murghi, jabouille, gallus, (domestics, spadiceus))	Branch to (murghi, jabouille, gallus, (domestics, spadiceus))	0.00077	0.01691	BORA
Branch to entire Gallus clade	-	0.04169	-	KLF12
Branch to entire Gallus clade	-	0.00787	-	USP9X
Branch to entire Gallus clade	Branch to entire Gallus clade	0	1e-05	LSM8
Branch to entire Gallus clade	Branch to entire Gallus clade	0.00227	0.0431	DEK
Branch to entire Gallus clade	Branch to entire Gallus clade	0	0	B3GLCT
Branch to entire Gallus clade	Branch to entire Gallus clade	0.00038	0.00833	IGSF21
Branch to entire Gallus clade	-	0.02699	-	POU1F1
Branch to entire Gallus clade	-	0.00284	-	EFCC1
Branch to entire Gallus clade	-	0.01906	-	HRH1
Branch to entire Gallus clade	Branch to entire Gallus clade	0	0	IL18
Branch to entire Gallus clade	-	0.00501	-	PTS
Branch to entire Gallus clade	Branch to entire Gallus clade	0	0	CCNT2
Branch to entire Gallus clade	Branch to entire Gallus clade	0	0	LCT
gallus	-	0.0084	-	ZGRF1
Branch to entire Gallus clade	Branch to entire Gallus clade	0.00122	0.02554	ANXA13
bankiva	-	0.01812	-	GPAA1
domestics	domestics	0.0013	0.01166	MUS81
Branch to entire Gallus clade	Branch to entire Gallus clade	0.00405	0.03646	SORBS3
Branch to entire Gallus clade	Branch to entire Gallus clade	0.00165	0.01975	NCKAP5L
bankiva	bankiva	0.00347	0.03822
Branch to entire Gallus clade	Branch to entire Gallus clade	0.00072	0.0094	RIIAD1
Branch to entire Gallus clade	Branch to entire Gallus clade	0.00262	0.03402	LOC112995492
Branch to entire Gallus clade	Branch to entire Gallus clade	0	0	LOC107051524
Branch to entire Gallus clade	Branch to entire Gallus clade	0.00124	0.01612	ZC3H4
Branch to entire Gallus clade	-	0.00759	-	LOC107325806
Branch to entire Gallus clade	Branch to entire Gallus clade	0.00172	0.02932	TAZ
Branch to entire Gallus clade	Branch to entire Gallus clade	0	0	FAM171A2
Branch to entire Gallus clade	-	0.0324	-	FBXO46
Branch to entire Gallus clade	Branch to entire Gallus clade	0	0	STAT6
Branch to entire Gallus clade	-	0.04389	-	LONRF1
Branch to entire Gallus clade	-	0.02099	-	RHNO1
Branch to entire Gallus clade	Branch to entire Gallus clade	0	0	AAR2
Branch to entire Gallus clade	-	0.01425	-	DDX60
Branch to entire Gallus clade	Branch to entire Gallus clade	0	0	DCHS2
Branch to entire Gallus clade	Branch to entire Gallus clade	0	0	DTD2
Branch to entire Gallus clade	Branch to entire Gallus clade	0	0	WASHC3
